# Supplementary material for: Effects of the Heart to Heart Card Game for Patients with Advanced Cancer Receiving Home-Based Palliative Care: A Clinical Randomized Controlled Trial
Source: Int J Environ Res Public Health. 2022 May 17;19(10):6115. doi: 10.3390/ijerph19106115 (PMC9140332; doi:10.3390/ijerph19106115)
Supplement: Supplementary file 1 [file ijerph-19-06115-s001.zip]

Archive with 2 entries (2 files):
- Supplementary File S1. Heart to Heart Card Game Intervention.pdf
- Supplementary File S2. Case A.pdf
